# Supplementary material for: FliA regulates the antibacterial activity of plantaricin BM-1 against Escherichia coli K-12 through the LuxS/AI-2 quorum-sensing-mediated biofilm formation
Source: Front Microbiol. 2025 Jun 20;16:1606567. doi: 10.3389/fmicb.2025.1606567 (PMC12226578; doi:10.3389/fmicb.2025.1606567)
Supplement: Supplementary file 2 [file Data_Sheet_2.xlsx]

## Sheet: Sheet1
Gene_id	Gene name	Gene description	FC(JW1907/K12)	Log2FC(JW1907/K12)	Pvalue	Padjust	Significant	Regulate	Gene Type	Biotype	K12_1	K12_2	K12_3	JW1907_1	JW1907_2	JW1907_3	JW1907	K12	GO_id	GO_term	KO_id	KO_name	Pathway_id	Pathway_definition
BW25113_2662	gabT	4-aminobutyrate aminotransferase%2C PLP-dependent	3.514	1.81321	1.25979301596E-141	2.42888093477E-138	yes	up	ref_gene	mRNA	69.04	65.88	72.7	225.66	246.54	238.13	236.777	69.2067	GO:0009448;GO:0009450;GO:0042450;GO:0005829;GO:0047589;GO:0047298;GO:0003992;GO:0034386;GO:0030170;GO:0003867;GO:0042803	BP:gamma-aminobutyric acid metabolic process;BP:gamma-aminobutyric acid catabolic process;BP:arginine biosynthetic process via ornithine;CC:cytosol;MF:5-aminovalerate transaminase activity;MF:;MF:N2-acetyl-L-ornithin;MF:4-aminobutyrat;MF:pyridoxal phosphate binding;MF:4-aminobutyrate transaminase activity;MF:protein homodimerization activity;	K07250	gabT	map00310;map00640;map00650;map00250;map00280;map00410	Lysine degradation;Propanoate metabolism;Butanoate metabolism;Alanine, aspartate and glutamate metabolism;Valine, leucine and isoleucine degradation;beta-Alanine metabolism
BW25113_1746	astD	succinylglutamic semialdehyde dehydrogenase	3.508	1.81082	2.92766117137E-84	1.12890614768E-81	yes	up	ref_gene	mRNA	56.45	47.01	62.14	184.27	202.59	177.73	188.197	55.2	GO:0019545;GO:0019544;GO:0004777;GO:0004029;GO:0043824	BP:arginine catabolic process to succinate;BP:arginine catabolic process to glutamate;MF:succinate-semialdehyde dehydrogenas;MF:aldehyde dehydrogenas;MF:succinylglutamate-semialdehyde dehydrogenase activity;	K06447	astD	map00330	Arginine and proline metabolism
BW25113_1745	astB	succinylarginine dihydrolase	3.994	1.99769	5.51749382036E-84	1.93413237921E-81	yes	up	ref_gene	mRNA	46.67	34.19	46.94	160.24	177.6	157.82	165.22	42.6	GO:0006527;GO:0019545;GO:0019544;GO:0009015;GO:0042803	BP:arginine catabolic process;BP:arginine catabolic process to succinate;BP:arginine catabolic process to glutamate;MF:N-succinylarginine dihydrolase activity;MF:protein homodimerization activity;	K01484	astB	map00330	Arginine and proline metabolism
BW25113_1747	astA	arginine succinyltransferase	3.014	1.59176	1.26234563464E-72	2.56189724587E-70	yes	up	ref_gene	mRNA	69.68	54.56	64.74	181.75	191.75	180.45	184.65	62.9933	GO:0019545;GO:0019544;GO:0016746;GO:0008791	BP:arginine catabolic process to succinate;BP:arginine catabolic process to glutamate;MF:transferase activity, transferring acyl groups;MF:arginine N-succinyltransferase activity;	K00673	astA	map00330	Arginine and proline metabolism
BW25113_1247	oppF	oligopeptide transporter subunit	2.382	1.25244	4.41449890838E-71	8.51115389535E-69	yes	up	ref_gene	mRNA	257.66	227.07	253.02	525.79	605.07	578.56	569.807	245.917	GO:0140207;GO:0140205;GO:0015833;GO:0015031;GO:0055052;GO:0016020;GO:0005886;GO:0016887;GO:0005524	BP:tripeptide import across plasma membrane;BP:oligopeptide import across plasma membrane;BP:peptide transport;BP:protein transport;CC:ATP-binding cassett;CC:membrane;CC:plasma membrane;MF:ATPase activity;MF:ATP binding;	K10823	oppF	map02024;map02010;map01501	Quorum sensing;ABC transporters;beta-Lactam resistance
BW25113_1744	astE	succinylglutamate desuccinylase	4.451	2.15417	4.81785556683E-71	8.84650050748E-69	yes	up	ref_gene	mRNA	27.31	19.54	30	107.61	118.8	105.95	110.787	25.6167	GO:0019545;GO:0019544;GO:0016787;GO:0016811;GO:0016788;GO:0009017;GO:0008270	BP:arginine catabolic process to succinate;BP:arginine catabolic process to glutamate;MF:hydrolase activity;MF:hydrolase activity, acting on carbon-nitroge;MF:hydrolase activity, acting on ester bonds;MF:succinylglutamate desuccinylase activity;MF:zinc ion binding;	K05526	astE	map00330	Arginine and proline metabolism
BW25113_0727	sucB	dihydrolipoyltranssuccinase	3.226	1.68995	1.38952307961E-69	2.43545499771E-67	yes	up	ref_gene	mRNA	863.91	667.97	835.65	2241.21	2855.59	2338.34	2478.38	789.177	GO:0006099;GO:0033512;GO:0045252;GO:0004149	BP:tricarboxylic acid cycle;BP:L-lysine catabolic process to acetyl-CoA via saccharopine;CC:oxoglutarate dehydrogenase complex;MF:dihydrolipoyllysine-residue succinyltransferase activity;	K00658	sucB	map00020;map00310;map00785;map00380	Citrate cycle (TCA cycle);Lysine degradation;Lipoic acid metabolism;Tryptophan metabolism
BW25113_2679	proX	glycine betaine transporter subunit	2.758	1.46386	7.62317108781E-66	1.01361888671E-63	yes	up	ref_gene	mRNA	62.31	62.82	57.21	151.48	166.97	172.63	163.693	60.78	GO:0071470;GO:0089718;GO:0006865;GO:0006972;GO:0031460;GO:1903804;GO:0043190;GO:1990222;GO:0042597;GO:0030288;GO:0016020;GO:0050997;GO:0022857	BP:cellular response to osmotic stress;BP:amino acid import across plasma membrane;BP:amino acid transport;BP:hyperosmotic response;BP:glycine betaine transport;BP:glycine import into cell;CC:ATP-binding cassett;CC:ProVWX complex;CC:periplasmic space;CC:outer membrane-bounded periplasmic space;CC:membrane;MF:quaternary ammonium group binding;MF:transmembrane transporter activity;	K02002	proX	map02010	ABC transporters
BW25113_2277	nuoM	NADH:ubiquinone oxidoreductase%2C membrane subunit M	2.618	1.38869	1.56937174184E-65	2.01716581218E-63	yes	up	ref_gene	mRNA	74.4	66.01	75.63	165.07	199.58	185.98	183.543	72.0133	GO:0015990;GO:0009060;GO:0022904;GO:0042773;GO:0045272;GO:0045271;GO:0030964;GO:0016020;GO:0005886;GO:0008137;GO:0048039;GO:0048038;GO:0016491	BP:electron transport coupled proton transport;BP:aerobic respiration;BP:respiratory electron transport chain;BP:ATP synthesis coupled electron transport;CC:plasma membrane respiratory chain complex I;CC:respiratory chain complex I;CC:NADH dehydrogenase complex;CC:membrane;CC:plasma membrane;MF:NADH dehydrogenas;MF:ubiquinone binding;MF:quinone binding;MF:oxidoreductase activity;	K00342	nuoM	map00190	Oxidative phosphorylation
BW25113_0428	cyoE	protoheme IX farnesyltransferase	2.624	1.39151	1.36225582513E-64	1.69447047152E-62	yes	up	ref_gene	mRNA	452.48	381.58	427.02	985.34	1212.02	1033.36	1076.91	420.36	GO:0048034;GO:0005886;GO:0008495	BP:heme O biosynthetic process;CC:plasma membrane;MF:protoheme IX farnesyltransferase activity;	K02257	ctaB	map00190;map00860;map04714	Oxidative phosphorylation;Porphyrin metabolism;Thermogenesis
BW25113_2661	gabD	succinate-semialdehyde dehydrogenase I%2C NADP-dependent	2.99	1.58016	2.31329806279E-63	2.7030537364E-61	yes	up	ref_gene	mRNA	51.8	45.9	56.77	133.13	168.58	148.19	149.967	51.49	GO:0051289;GO:0006807;GO:0009450;GO:0032991;GO:0005829;GO:0102810;GO:0050661;GO:0036243;GO:0009013;GO:0004777;GO:0042802	BP:protein homotetramerization;BP:nitrogen compound metabolic process;BP:gamma-aminobutyric acid catabolic process;CC:macromolecular complex;CC:cytosol;MF:glutarate-semialdehyde dehydrogenas;MF:NADP binding;MF:succinate-semialdehyde dehydrogenas;MF:succinate-semialdehyde dehydrogenase [NA;MF:succinate-semialdehyde dehydrogenas;MF:identical protein binding;	K00135	gabD	map00250;map00310;map00760;map00350;map00650	Alanine, aspartate and glutamate metabolism;Lysine degradation;Nicotinate and nicotinamide metabolism;Tyrosine metabolism;Butanoate metabolism
BW25113_2278	nuoL	NADH:ubiquinone oxidoreductase%2C membrane subunit L	2.639	1.40002	4.54058753509E-60	5.14956045156E-58	yes	up	ref_gene	mRNA	100.95	80.72	98.57	225.36	261.66	231.63	239.55	93.4133	GO:0015990;GO:0022904;GO:0042773;GO:0045272;GO:0045271;GO:0030964;GO:0016020;GO:0005886;GO:0008137;GO:0048038	BP:electron transport coupled proton transport;BP:respiratory electron transport chain;BP:ATP synthesis coupled electron transport;CC:plasma membrane respiratory chain complex I;CC:respiratory chain complex I;CC:NADH dehydrogenase complex;CC:membrane;CC:plasma membrane;MF:NADH dehydrogenas;MF:quinone binding;	K00341	nuoL	map00190	Oxidative phosphorylation
BW25113_2276	nuoN	NADH:ubiquinone oxidoreductase%2C membrane subunit N	2.581	1.36792	1.52370004428E-52	1.36636915599E-50	yes	up	ref_gene	mRNA	69.81	57.03	68.38	149.89	183.62	156.66	163.39	65.0733	GO:0015990;GO:0009060;GO:0022904;GO:0042773;GO:0045272;GO:0045271;GO:0030964;GO:0016020;GO:0005886;GO:0008137;GO:0048038;GO:0016491	BP:electron transport coupled proton transport;BP:aerobic respiration;BP:respiratory electron transport chain;BP:ATP synthesis coupled electron transport;CC:plasma membrane respiratory chain complex I;CC:respiratory chain complex I;CC:NADH dehydrogenase complex;CC:membrane;CC:plasma membrane;MF:NADH dehydrogenas;MF:quinone binding;MF:oxidoreductase activity;	K00343	nuoN	map00190	Oxidative phosphorylation
BW25113_1246	oppD	oligopeptide transporter subunit	2.248	1.16845	6.11270379091E-52	5.35695132222E-50	yes	up	ref_gene	mRNA	509.55	489.6	509.84	999.08	1254.1	1058.89	1104.02	502.997	GO:0140207;GO:0140205;GO:0015833;GO:0015031;GO:0055052;GO:0016020;GO:0016887;GO:0005524	BP:tripeptide import across plasma membrane;BP:oligopeptide import across plasma membrane;BP:peptide transport;BP:protein transport;CC:ATP-binding cassett;CC:membrane;MF:ATPase activity;MF:ATP binding;	K15583	oppD	map02024;map02010;map01501	Quorum sensing;ABC transporters;beta-Lactam resistance
BW25113_1517	lsrF	putative autoinducer-2 (AI-2) aldolase	2.974	1.57234	3.99969771892E-50	3.02408517728E-48	yes	up	ref_gene	mRNA	27.1	31.27	30.26	85.99	91.68	80.44	86.0367	29.5433	GO:0005737;GO:0016747;GO:0004332	CC:cytoplasm;MF:transferase activity, transferring acyl groups other than amino-acyl groups;MF:fructose-bisphosphate aldolase activity;	K08321	lsrF	map02024	Quorum sensing
BW25113_1748	astC	succinylornithine transaminase%2C PLP-dependent	2.453	1.29427	7.59998149252E-50	5.63567858368E-48	yes	up	ref_gene	mRNA	102.13	85.25	107.28	232.27	250.91	219.67	234.283	98.22	GO:0006593;GO:0006527;GO:0006526;GO:0019545;GO:0042450;GO:0019544;GO:0003992;GO:0008483;GO:0030170;GO:0043825;GO:0042802	BP:ornithine catabolic process;BP:arginine catabolic process;BP:arginine biosynthetic process;BP:arginine catabolic process to succinate;BP:arginine biosynthetic process via ornithine;BP:arginine catabolic process to glutamate;MF:N2-acetyl-L-ornithin;MF:transaminase activity;MF:pyridoxal phosphate binding;MF:succinylornithine transaminase activity;MF:identical protein binding;	K00840	astC	map00330	Arginine and proline metabolism
BW25113_2660	lhgO	L-2-hydroxyglutarate oxidase	2.735	1.4515	5.71670643689E-49	4.08215185567E-47	yes	up	ref_gene	mRNA	42.91	36.87	49.76	109.04	121.6	113.96	114.867	43.18	GO:0006554;GO:0019477;GO:0140696;GO:0005737;GO:0005886;GO:0050660;GO:0047545	BP:lysine catabolic process;BP:L-lysine catabolic process;BP:old GO;CC:cytoplasm;CC:plasma membrane;MF:flavin adenine dinucleotide binding;MF:2-hydroxyglutarate dehydrogenase activity;	K15736	lhgO	map00310	Lysine degradation
BW25113_1444	patD	gamma-aminobutyraldehyde dehydrogenase	3.043	1.60546	1.42394440043E-46	9.0011960788E-45	yes	up	ref_gene	mRNA	24.56	20.13	29.32	73.45	74.6	70.39	72.8133	24.67	GO:0051289;GO:0019477;GO:0009447;GO:0032991;GO:0005829;GO:0019145;GO:0033737;GO:0004029;GO:0051287;GO:0042802;GO:0016491	BP:protein homotetramerization;BP:L-lysine catabolic process;BP:putrescine catabolic process;CC:macromolecular complex;CC:cytosol;MF:aminobutyraldehyde dehydrogenase activity;MF:1-pyrroline dehydrogenase activity;MF:aldehyde dehydrogenas;MF:NAD binding;MF:identical protein binding;MF:oxidoreductase activity;	K00137	prr	map00310;map00330;map00410	Lysine degradation;Arginine and proline metabolism;beta-Alanine metabolism
BW25113_2659	csiD	carbon starvation protein	2.364	1.24133	9.0213200625E-43	5.19197166582E-41	yes	up	ref_gene	mRNA	74.45	68.81	85.96	170.09	190.97	167.27	176.11	76.4067	GO:0019477;GO:0106343;GO:0090549;GO:0032991;GO:0050498;GO:0008198;GO:0005506;GO:0042802	BP:L-lysine catabolic process;BP:old GO;BP:response to carbon starvation;CC:macromolecular complex;MF:oxidoreductase activity, acting on paired donors, with incorporation or reduction of molecular oxygen, with 2-oxoglutarate as one donor, and the other dehydrogenated;MF:ferrous iron binding;MF:iron ion binding;MF:identical protein binding;	K15737	csiD	map00310	Lysine degradation
BW25113_0430	cyoC	cytochrome o ubiquinol oxidase subunit III	2.257	1.17422	1.34977581081E-42	7.5430949659E-41	yes	up	ref_gene	mRNA	214.18	185.15	200.93	409.75	494.76	424.91	443.14	200.087	GO:0015990;GO:0019646;GO:0009060;GO:0009319;GO:0005886;GO:0004129;GO:0015453;GO:0009486;GO:0015078;GO:0009055	BP:electron transport coupled proton transport;BP:aerobic electron transport chain;BP:aerobic respiration;CC:cytochrome o ubiquinol oxidase complex;CC:plasma membrane;MF:cytochrome-c oxidase activity;MF:oxidoreduction-driven active transmembrane transporter activity;MF:cytochrome bo3 ubiquinol oxidase activity;MF:hydrogen ion transmembrane transporter activity;MF:electron carrier activity;	K02299	cyoC	map00190	Oxidative phosphorylation
BW25113_1245	oppC	oligopeptide transporter subunit	2.151	1.10486	2.72391926592E-42	1.47935671682E-40	yes	up	ref_gene	mRNA	514.35	463.39	492.88	940.46	1179.16	970.8	1030.14	490.207	GO:0140207;GO:0140205;GO:0015833;GO:0015031;GO:0055085;GO:0055052;GO:0016020;GO:0005886	BP:tripeptide import across plasma membrane;BP:oligopeptide import across plasma membrane;BP:peptide transport;BP:protein transport;BP:transmembrane transport;CC:ATP-binding cassett;CC:membrane;CC:plasma membrane;	K15582	oppC	map02024;map02010;map01501	Quorum sensing;ABC transporters;beta-Lactam resistance
BW25113_2282	nuoH	NADH:ubiquinone oxidoreductase%2C membrane subunit H	2.121	1.08496	2.71471287027E-40	1.32505478832E-38	yes	up	ref_gene	mRNA	115.7	99.27	116.07	214.47	247.53	222.88	228.293	110.347	GO:0009060;GO:0022904;GO:0045272;GO:0045271;GO:0030964;GO:0016020;GO:0005886;GO:0016655;GO:0048038;GO:0016491	BP:aerobic respiration;BP:respiratory electron transport chain;CC:plasma membrane respiratory chain complex I;CC:respiratory chain complex I;CC:NADH dehydrogenase complex;CC:membrane;CC:plasma membrane;MF:oxidoreductase activity, acting on NA;MF:quinone binding;MF:oxidoreductase activity;	K00337	nuoH	map00190	Oxidative phosphorylation
BW25113_0429	cyoD	cytochrome o ubiquinol oxidase subunit IV	2.291	1.19602	1.25742995376E-39	5.91298768501E-38	yes	up	ref_gene	mRNA	305.61	289.2	315.72	641.38	710.26	729.96	693.867	303.51	GO:0015990;GO:0019646;GO:0009060;GO:0009319;GO:0005886;GO:0015453;GO:0009486;GO:0015078;GO:0009055	BP:electron transport coupled proton transport;BP:aerobic electron transport chain;BP:aerobic respiration;CC:cytochrome o ubiquinol oxidase complex;CC:plasma membrane;MF:oxidoreduction-driven active transmembrane transporter activity;MF:cytochrome bo3 ubiquinol oxidase activity;MF:hydrogen ion transmembrane transporter activity;MF:electron carrier activity;	K02300	cyoD	map00190	Oxidative phosphorylation
BW25113_2678	proW	glycine betaine transporter subunit	2.33	1.22047	2.09875084047E-37	8.99198137874E-36	yes	up	ref_gene	mRNA	44.77	38.47	43.62	85.34	100.51	102.2	96.0167	42.2867	GO:0089718;GO:1902603;GO:0015871;GO:0071470;GO:0006972;GO:0031460;GO:1903804;GO:0055085;GO:0043190;GO:1990222;GO:0005886;GO:0016020;GO:0005275;GO:0015226	BP:amino acid import across plasma membrane;BP:carnitine transmembrane transport;BP:choline transport;BP:cellular response to osmotic stress;BP:hyperosmotic response;BP:glycine betaine transport;BP:glycine import into cell;BP:transmembrane transport;CC:ATP-binding cassett;CC:ProVWX complex;CC:plasma membrane;CC:membrane;MF:amine transmembrane transporter activity;MF:carnitine transmembrane transp…	K02001	proW	map02010	ABC transporters
BW25113_3544	dppA	dipeptide transporter	2.903	1.53735	1.70240268514E-36	7.0585642515E-35	yes	up	ref_gene	mRNA	258.54	173.93	270.93	648.35	742.25	592.27	660.957	234.467	GO:0042938;GO:0006935;GO:0035351;GO:0061077;GO:0015031;GO:0055085;GO:0043190;GO:0055052;GO:0030288;GO:0071916;GO:0042277;GO:0020037;GO:1904680	BP:dipeptide transport;BP:chemotaxis;BP:heme transmembrane transport;BP:chaperone-mediated protein folding;BP:protein transport;BP:transmembrane transport;CC:ATP-binding cassett;CC:ATP-binding cassett;CC:outer membrane-bounded periplasmic space;MF:dipeptide transmembrane transporter activity;MF:peptide binding;MF:heme binding;MF:peptide transmembrane transporter activity;	K12368	dppA	map02030;map02010	Bacterial chemotaxis;ABC transporters
BW25113_2677	proV	glycine betaine transporter subunit	2.019	1.01379	5.41368740023E-35	2.17449777242E-33	yes	up	ref_gene	mRNA	62.28	57.45	56.81	108.83	126.95	111.8	115.86	58.8467	GO:0089718;GO:0071470;GO:0006972;GO:0031460;GO:1903804;GO:0043190;GO:1990222;GO:0016020;GO:0005275;GO:0016887;GO:0005034;GO:0005524	BP:amino acid import across plasma membrane;BP:cellular response to osmotic stress;BP:hyperosmotic response;BP:glycine betaine transport;BP:glycine import into cell;CC:ATP-binding cassett;CC:ProVWX complex;CC:membrane;MF:amine transmembrane transporter activity;MF:ATPase activity;MF:osmosensor activity;MF:ATP binding;	K02000	proV	map02010	ABC transporters
BW25113_2280	nuoJ	NADH:ubiquinone oxidoreductase%2C membrane subunit J	2.276	1.18622	8.33578169195E-35	3.24674486911E-33	yes	up	ref_gene	mRNA	122.57	101.31	112.07	244.36	275.36	230.78	250.167	111.983	GO:0022904;GO:0045272;GO:0045271;GO:0030964;GO:0016020;GO:0005886;GO:0008137;GO:0048038;GO:0016491	BP:respiratory electron transport chain;CC:plasma membrane respiratory chain complex I;CC:respiratory chain complex I;CC:NADH dehydrogenase complex;CC:membrane;CC:plasma membrane;MF:NADH dehydrogenas;MF:quinone binding;MF:oxidoreductase activity;	K00339	nuoJ	map00190	Oxidative phosphorylation
BW25113_1516	lsrB	autoinducer 2-binding protein	2.472	1.30561	4.77720570812E-33	1.72157992622E-31	yes	up	ref_gene	mRNA	32.4	26.41	28.2	72.69	63.71	72.07	69.49	29.0033	GO:1905887;GO:0009372;GO:0043190;GO:0055052;GO:0016020;GO:0030288	BP:autoinducer AI-2 transmembrane transport;BP:quorum sensing;CC:ATP-binding cassett;CC:ATP-binding cassett;CC:membrane;CC:outer membrane-bounded periplasmic space;	K10555	lsrB	map02024;map02010	Quorum sensing;ABC transporters
BW25113_1512	lsrR	lsr operon transcriptional repressor	2.018	1.01262	3.2624921157E-32	1.13334861245E-30	yes	up	ref_gene	mRNA	44.81	42.7	44.31	82.63	91.5	85.33	86.4867	43.94	GO:2000142;GO:0006351;GO:0009408;GO:0005737;GO:0005829;GO:0030246;GO:0003677;GO:0000987;GO:0042802	BP:regulation of DNA-templated transcription, initiation;BP:transcription, DNA-templated;BP:response to heat;CC:cytoplasm;CC:cytosol;MF:carbohydrate binding;MF:DNA binding;MF:core promoter proximal region sequence-specific DNA binding;MF:identical protein binding;	K11531	lsrR	map02026;map02024	Biofilm formation - Escherichia coli;Quorum sensing
BW25113_1511	lsrK	autoinducer-2 (AI-2) kinase	2.057	1.04056	8.3881527809E-32	2.86236434718E-30	yes	up	ref_gene	mRNA	26.85	25.11	28.93	51.74	55.4	54.59	53.91	26.9633	GO:0005975;GO:0009372;GO:0016310;GO:0044010;GO:0005737;GO:0071518	BP:carbohydrate metabolic process;BP:quorum sensing;BP:phosphorylation;BP:single-species biofilm formation;CC:cytoplasm;MF:autoinducer-2 kinase activity;	K11216	lsrK	map02024	Quorum sensing
BW25113_2281	nuoI	NADH:ubiquinone oxidoreductase%2C chain I	2.269	1.18235	1.56998389411E-29	4.80464912358E-28	yes	up	ref_gene	mRNA	111.87	89.44	106.5	205.38	257.61	223.51	228.833	102.603	GO:0009060;GO:0022904;GO:0045272;GO:0045271;GO:0030964;GO:0016020;GO:0005886;GO:0051539;GO:0050136;GO:0005506;GO:0048038;GO:0016491	BP:aerobic respiration;BP:respiratory electron transport chain;CC:plasma membrane respiratory chain complex I;CC:respiratory chain complex I;CC:NADH dehydrogenase complex;CC:membrane;CC:plasma membrane;MF:4 iron, 4 sulfur cluster binding;MF:NADH dehydrogenas;MF:iron ion binding;MF:quinone binding;MF:oxidoreductase activity;	K00338	nuoI	map00190	Oxidative phosphorylation
BW25113_1513	lsrA	autoinducer 2 import ATP-binding protein	2.198	1.13588	3.86619389303E-29	1.14677258858E-27	yes	up	ref_gene	mRNA	17.68	16.16	15.95	34.76	38.31	33.38	35.4833	16.5967	GO:1905887;GO:0009372;GO:0055052;GO:0016020;GO:0005886;GO:0016887;GO:0005524	BP:autoinducer AI-2 transmembrane transport;BP:quorum sensing;CC:ATP-binding cassett;CC:membrane;CC:plasma membrane;MF:ATPase activity;MF:ATP binding;	K10558	lsrA	map02024;map02010	Quorum sensing;ABC transporters
BW25113_1514	lsrC	autoinducer 2 import system permease protein	2.53	1.33901	2.13260011711E-25	5.41006977077E-24	yes	up	ref_gene	mRNA	14.86	15.6	18.92	38.87	45.9	37.38	40.7167	16.46	GO:1905887;GO:0009372;GO:0016020;GO:0005886;GO:0055052;GO:0022857	BP:autoinducer AI-2 transmembrane transport;BP:quorum sensing;CC:membrane;CC:plasma membrane;CC:ATP-binding cassett;MF:transmembrane transporter activity;	K10556	lsrC	map02024;map02010	Quorum sensing;ABC transporters
BW25113_0652	gltL	glutamate%2C aspartate ABC transporter ATP-binding subunit	2.076	1.05384	2.71666478236E-22	5.60184994694E-21	yes	up	ref_gene	mRNA	41.03	33.84	43.09	75.93	87.24	75.82	79.6633	39.32	GO:0098712;GO:0140009;GO:0055052;GO:0016020;GO:0005886;GO:0015424;GO:0015599;GO:0016887;GO:0005524	BP:L-glutamate import across plasma membrane;BP:L-aspartate import across plasma membrane;CC:ATP-binding cassett;CC:membrane;CC:plasma membrane;MF:amino acid-transporting ATPase activity;MF:glutamine-importing ATPase activity;MF:ATPase activity;MF:ATP binding;	K10004	gltL	map02010;map02020	ABC transporters;Two-component system
BW25113_1515	lsrD	autoinducer 2 import system permease protein	2.801	1.48606	5.56281119703E-22	1.09439795795E-20	yes	up	ref_gene	mRNA	8.92	9.03	10.62	24.01	30.93	23.5	26.1467	9.52333	GO:1905887;GO:0016310;GO:0009372;GO:0055052;GO:0016020;GO:0005886;GO:0016787;GO:0016301;GO:0022857	BP:autoinducer AI-2 transmembrane transport;BP:phosphorylation;BP:quorum sensing;CC:ATP-binding cassett;CC:membrane;CC:plasma membrane;MF:hydrolase activity;MF:kinase activity;MF:transmembrane transporter activity;	K10557	lsrD	map02024;map02010	Quorum sensing;ABC transporters
BW25113_1487	ddpA	D-ala-D-a la transporter subunit	2.06	1.04269	1.41855308544E-19	2.36793969587E-18	yes	up	ref_gene	mRNA	12.72	10.61	12.63	23.57	24.79	23.5	23.9533	11.9867	GO:0042938;GO:0015833;GO:0015031;GO:0055085;GO:0043190;GO:0055052;GO:0016020;GO:0030288;GO:1904680	BP:dipeptide transport;BP:peptide transport;BP:protein transport;BP:transmembrane transport;CC:ATP-binding cassett;CC:ATP-binding cassett;CC:membrane;CC:outer membrane-bounded periplasmic space;MF:peptide transmembrane transporter activity;	K02035	------	map02024	Quorum sensing
BW25113_1443	ydcV	putative spermidine/putrescine transporter subunit	2.808	1.48976	4.4736113282E-19	7.24800221914E-18	yes	up	ref_gene	mRNA	10.01	8.12	9.92	23.28	27.91	25.78	25.6567	9.35	GO:0009290;GO:0055085;GO:0055052;GO:0016020;GO:0005886	BP:DNA import into cell involved in transformation;BP:transmembrane transport;CC:ATP-binding cassett;CC:membrane;CC:plasma membrane;	K02053	------	map02024	Quorum sensing
BW25113_0653	gltK	glutamate%2C aspartate ABC transporter permease subunit	2.091	1.06385	1.48213780903E-17	2.13250872822E-16	yes	up	ref_gene	mRNA	37.95	35.45	44.27	79.17	91.47	70.48	80.3733	39.2233	GO:0006865;GO:0098712;GO:0140009;GO:1901998;GO:0043190;GO:0016020;GO:0055052;GO:0005886;GO:0022857	BP:amino acid transport;BP:L-glutamate import across plasma membrane;BP:L-aspartate import across plasma membrane;BP:toxin transport;CC:ATP-binding cassett;CC:membrane;CC:ATP-binding cassett;CC:plasma membrane;MF:transmembrane transporter activity;	K10002	gltK	map02010;map02020	ABC transporters;Two-component system
BW25113_1486	ddpB	D-ala-D-ala transporter subunit	2.779	1.47453	1.58997497365E-17	2.27916115181E-16	yes	up	ref_gene	mRNA	6.84	5.37	6.33	15.3	18.39	16.51	16.7333	6.18	GO:0042938;GO:0015031;GO:0055085;GO:0055052;GO:0016020;GO:0005886;GO:0071916	BP:dipeptide transport;BP:protein transport;BP:transmembrane transport;CC:ATP-binding cassett;CC:membrane;CC:plasma membrane;MF:dipeptide transmembrane transporter activity;	K02033	------	map02024	Quorum sensing
BW25113_2279	nuoK	NADH:ubiquinone oxidoreductase%2C membrane subunit K	2.536	1.34234	1.12009390528E-15	1.36679813252E-14	yes	up	ref_gene	mRNA	61.76	56.47	59.6	147.67	158.78	146.04	150.83	59.2767	GO:0022904;GO:0042773;GO:0045272;GO:0045271;GO:0030964;GO:0016020;GO:0005886;GO:0008137;GO:0050136;GO:0048038;GO:0016491	BP:respiratory electron transport chain;BP:ATP synthesis coupled electron transport;CC:plasma membrane respiratory chain complex I;CC:respiratory chain complex I;CC:NADH dehydrogenase complex;CC:membrane;CC:plasma membrane;MF:NADH dehydrogenas;MF:NADH dehydrogenas;MF:quinone binding;MF:oxidoreductase activity;	K00340	nuoK	map00190	Oxidative phosphorylation
BW25113_1518	lsrG	autoinducer-2 (AI-2) degrading protein LsrG	2.52	1.33348	2.24829105634E-14	2.48407172299E-13	yes	up	ref_gene	mRNA	45.45	38.47	42.66	94.22	119.91	104.22	106.117	42.1933	GO:0005737;GO:0005829;GO:0004497;GO:0016853;GO:0002952;GO:0016861;GO:0016491	CC:cytoplasm;CC:cytosol;MF:monooxygenase activity;MF:isomerase activity;MF:;MF:intramolecular oxidoreductase activity, interconverting aldoses and ketoses;MF:oxidoreductase activity;	K11530	lsrG	map02024	Quorum sensing
BW25113_1484	ddpD	D%2CD-dipeptide permease system%2C ATP-binding component	2.466	1.30196	5.02994381168E-13	4.99883075717E-12	yes	up	ref_gene	mRNA	6.56	5.48	6.78	14.67	16.78	13.8	15.0833	6.27333	GO:0042938;GO:0015833;GO:0015031;GO:0055052;GO:0016020;GO:0016887;GO:0005524	BP:dipeptide transport;BP:peptide transport;BP:protein transport;CC:ATP-binding cassett;CC:membrane;MF:ATPase activity;MF:ATP binding;	K02031	ddpD	map02024	Quorum sensing
BW25113_3540	dppF	dipeptide transporter	3.687	1.88231	1.60103797545E-10	1.35089768782E-9	yes	up	ref_gene	mRNA	31.43	15.69	30.6	90.6	97.92	89.55	92.69	25.9067	GO:0042938;GO:0015833;GO:0035351;GO:0009314;GO:0015031;GO:0055052;GO:0016020;GO:0015232;GO:0016887;GO:0005524	BP:dipeptide transport;BP:peptide transport;BP:heme transmembrane transport;BP:response to radiation;BP:protein transport;CC:ATP-binding cassett;CC:membrane;MF:heme transporter activity;MF:ATPase activity;MF:ATP binding;	K12372	dppF	map02010	ABC transporters
BW25113_3732	atpD	F1 sector of membrane-bound ATP synthase%2C beta subunit	2.685	1.42468	1.26353850469E-9	9.64792965165E-9	yes	up	ref_gene	mRNA	200.88	180.59	206.07	384.1	688.08	469.64	513.94	195.847	GO:0042777;GO:0045261;GO:0016020;GO:0045259;GO:0005886;GO:0016787;GO:0016887;GO:0046933;GO:0046961;GO:0005524	BP:plasma membrane ATP synthesis coupled proton transport;CC:proton-transporting ATP synthase complex, catalytic core;CC:membrane;CC:proton-transporting ATP synthase complex;CC:plasma membrane;MF:hydrolase activity;MF:ATPase activity;MF:proton-transporting ATP synthase activity, rotational mechanism;MF:proton-transporting ATPase activity, rotational mechanism;MF:ATP binding;	K02112	atpD	map00195;map00190	Photosynthesis;Oxidative phosphorylation
BW25113_3541	dppD	dipeptide/heme transporter	3.901	1.96376	3.2560949662E-9	2.39608820413E-8	yes	up	ref_gene	mRNA	32.85	17.28	39.51	114.49	120.48	104.53	113.167	29.88	GO:0042938;GO:0015833;GO:0035351;GO:0015031;GO:0055052;GO:0016020;GO:0005886;GO:0015232;GO:0016887;GO:0005524	BP:dipeptide transport;BP:peptide transport;BP:heme transmembrane transport;BP:protein transport;CC:ATP-binding cassett;CC:membrane;CC:plasma membrane;MF:heme transporter activity;MF:ATPase activity;MF:ATP binding;	K12371	dppD	map02010	ABC transporters
BW25113_1014	putA	fused DNA-binding transcriptional regulator/proline dehydrogenase/pyrroline-5-carboxylate dehydrogenase	2.492	1.31728	7.24573163206E-9	5.14540353098E-8	yes	up	ref_gene	mRNA	146.75	91.07	161.61	322.13	336.12	305.61	321.287	133.143	GO:0006561;GO:0045892;GO:0010133;GO:0006979;GO:0005829;GO:0009898;GO:0005886;GO:0043565;GO:0050660;GO:0004657;GO:0003677;GO:0003842;GO:0003700;GO:0000987;GO:0001217;GO:0042802;GO:0042803	BP:proline biosynthetic process;BP:negative regulation of transcription, DNA-templated;BP:proline catabolic process to glutamate;BP:response to oxidative stress;CC:cytosol;CC:cytoplasmic side of plasma membrane;CC:plasma membrane;MF:sequence-specific DNA binding;MF:flavin adenine dinucleotide binding;MF:proline dehydrogenase activity;MF:DNA binding;MF:1-pyrroline-5-carboxylate dehydrogenase activ…	K13821	putA	map00250;map00330	Alanine, aspartate and glutamate metabolism;Arginine and proline metabolism
BW25113_2425	cysP	thiosulfate-binding protein	2.377	1.24911	2.24948153802E-8	1.51378722698E-7	yes	up	ref_gene	mRNA	3.77	3.54	3.61	7.83	8.38	9.1	8.43667	3.64	GO:1902358;GO:0015709;GO:0006790;GO:0008272;GO:0016020;GO:0030288;GO:0035796;GO:0042597;GO:1901681;GO:0043199;GO:0036173	BP:sulfate transmembrane transport;BP:thiosulfate transport;BP:sulfur compound metabolic process;BP:sulfate transport;CC:membrane;CC:outer membrane-bounded periplasmic space;CC:ATP-binding cassett;CC:periplasmic space;MF:sulfur compound binding;MF:sulfate binding;MF:thiosulfate binding;	K02048	cysP	map02010;map00920	ABC transporters;Sulfur metabolism
BW25113_3733	atpG	F1 sector of membrane-bound ATP synthase%2C gamma subunit	2.491	1.31665	2.4774057772E-8	1.65561120916E-7	yes	up	ref_gene	mRNA	172.65	150.49	174.62	315.13	543.32	355.4	404.617	165.92	GO:0015986;GO:0042777;GO:0045261;GO:0016020;GO:0045259;GO:0005886;GO:0016787;GO:0046933;GO:0046961;GO:0005524	BP:ATP synthesis coupled proton transport;BP:plasma membrane ATP synthesis coupled proton transport;CC:proton-transporting ATP synthase complex, catalytic core;CC:membrane;CC:proton-transporting ATP synthase complex;CC:plasma membrane;MF:hydrolase activity;MF:proton-transporting ATP synthase activity, rotational mechanism;MF:proton-transporting ATPase activity, rotational mechanism;MF:ATP binding;	K02115	atpG	map00195;map00190	Photosynthesis;Oxidative phosphorylation
BW25113_3542	dppC	dipeptide/heme transporter	4.157	2.05556	4.11332956357E-8	2.68375614165E-7	yes	up	ref_gene	mRNA	28.29	13.12	29.43	98.09	113.1	75.05	95.4133	23.6133	GO:0055085;GO:0005886	BP:transmembrane transport;CC:plasma membrane;	K12370	dppC	map02010	ABC transporters
BW25113_3543	dppB	dipeptide/heme transporter	3.938	1.97761	2.4158866751E-7	1.45721071764E-6	yes	up	ref_gene	mRNA	30.85	14.11	34.68	99.64	117.47	87.3	101.47	26.5467	GO:0042938;GO:0015833;GO:0035351;GO:0015031;GO:0055085;GO:0055052;GO:0016020;GO:0005886;GO:0071916	BP:dipeptide transport;BP:peptide transport;BP:heme transmembrane transport;BP:protein transport;BP:transmembrane transport;CC:ATP-binding cassett;CC:membrane;CC:plasma membrane;MF:dipeptide transmembrane transporter activity;	K12369	dppB	map02010	ABC transporters
BW25113_1485	ddpC	D-ala-D-ala transporter subunit	2.207	1.14189	4.25371895775E-7	2.49275688466E-6	yes	up	ref_gene	mRNA	8.11	4.48	10.59	17.16	16.07	16.14	16.4567	7.72667	GO:0042938;GO:0015031;GO:0055085;GO:0055052;GO:0016020;GO:0005886;GO:0071916	BP:dipeptide transport;BP:protein transport;BP:transmembrane transport;CC:ATP-binding cassett;CC:membrane;CC:plasma membrane;MF:dipeptide transmembrane transporter activity;	K02034	------	map02024	Quorum sensing
BW25113_1301	puuB	gamma-glutamylputrescine oxidoreductase	2.052	1.0372	6.95628761356E-5	0.000299035061738	yes	up	ref_gene	mRNA	2.98	1.99	1.94	4.41	5.16	4.19	4.58667	2.30333	GO:0009447;GO:0005737;GO:0016491	BP:putrescine catabolic process;CC:cytoplasm;MF:oxidoreductase activity;	K09471	puuB	map00330	Arginine and proline metabolism
BW25113_2424	cysU	sulfate/thiosulfate ABC transporter permease	2.031	1.02245	0.0116586848167	0.0303961383728	yes	up	ref_gene	mRNA	2.13	0.78	2.8	3.32	4.02	3.84	3.72667	1.90333	GO:1902358;GO:0015709;GO:0008272;GO:0016020;GO:0035796;GO:0005886;GO:0015419	BP:sulfate transmembrane transport;BP:thiosulfate transport;BP:sulfate transport;CC:membrane;CC:ATP-binding cassett;CC:plasma membrane;MF:ATPase-coupled sulfate transmembrane transporter activity;	K02046	cysU	map02010;map00920	ABC transporters;Sulfur metabolism
